# Supplementary material for: Digital twin mathematical models suggest individualized hemorrhagic shock resuscitation strategies
Source: Commun Med (Lond). 2024 Jun 12;4:113. doi: 10.1038/s43856-024-00535-6 (PMC11169363; doi:10.1038/s43856-024-00535-6)
Supplement: Supplementary file 4 — Supplementary Data 1 [file 43856_2024_535_MOESM4_ESM.xlsx]

## Sheet: Model Paremeters
Section: _infusions_manual
Parameter	Pig Value	Human Value	Unit	Notes
min_plasma_dose	100	100
ton_plasma_infusion1	0	0	min
t_plasma_infusion_duration1	0	0	min
plasma_dose1	0	0	mL
ton_plasma_infusion2	0	0	min
t_plasma_infusion_duration2	0	0	min
plasma_dose2	0	0	mL
ton_plasma_infusion3	0	0	min
t_plasma_infusion_duration3	0	0	min
plasma_dose3	0	0	mL
ton_plasma_infusion4	0	0	min
t_plasma_infusion_duration4	0	0	min
plasma_dose4	0	0	mL
ton_plasma_infusion5	0	0	min
t_plasma_infusion_duration5	0	0	min
plasma_dose5	0	0	mL
ton_plasma_infusion6	0	0	min
t_plasma_infusion_duration6	0	0	min
plasma_dose6	0	0	mL
ton_plasma_infusion7	0	0	min
t_plasma_infusion_duration7	0	0	min
plasma_dose7	0	0	mL
ton_plasma_infusion8	0	0	min
t_plasma_infusion_duration8	0	0	min
plasma_dose8	0	0	mL
ton_plasma_infusion9	0	0	min
t_plasma_infusion_duration9	0	0	min
plasma_dose9	0	0	mL
ton_plasma_infusion10	0	0	min
t_plasma_infusion_duration10	0	0	min
plasma_dose10	0	0	mL
plasma_infusion_coag_bonus	1.55	1.55	1	Plasma infusion bags have 55% higher conc than healthy blood.
min_fluid_dose	100	100
ton_fluid_infusion1	0	0	min
t_fluid_infusion_duration1	0	0	min
fluid_dose1	0	0	mL
ton_fluid_infusion2	0	0	min
t_fluid_infusion_duration2	0	0	min
fluid_dose2	0	0	mL
ton_fluid_infusion3	0	0	min
t_fluid_infusion_duration3	0	0	min
fluid_dose3	0	0	mL
ton_fluid_infusion4	0	0	min
t_fluid_infusion_duration4	0	0	min
fluid_dose4	0	0	mL
ton_fluid_infusion5	0	0	min
t_fluid_infusion_duration5	0	0	min
fluid_dose5	0	0	mL
ton_fluid_infusion6	0	0	min
t_fluid_infusion_duration6	0	0	min
fluid_dose6	0	0	mL
ton_fluid_infusion7	0	0	min
t_fluid_infusion_duration7	0	0	min
fluid_dose7	0	0	mL
ton_fluid_infusion8	0	0	min
t_fluid_infusion_duration8	0	0	min
fluid_dose8	0	0	mL
ton_fluid_infusion9	0	0	min
t_fluid_infusion_duration9	0	0	min
fluid_dose9	0	0	mL
ton_fluid_infusion10	0	0	min
t_fluid_infusion_duration10	0	0	min
fluid_dose10	0	0	mL
min_RBC_dose	100	100
ton_RBC_infusion1	0	0	min
t_RBC_infusion_duration1	0	0	min
RBC_dose1	0	0	mL
ton_RBC_infusion2	0	0	min
t_RBC_infusion_duration2	0	0	min
RBC_dose2	0	0	mL
ton_RBC_infusion3	0	0	min
t_RBC_infusion_duration3	0	0	min
RBC_dose3	0	0	mL
ton_RBC_infusion4	0	0	min
t_RBC_infusion_duration4	0	0	min
RBC_dose4	0	0	mL
ton_RBC_infusion5	0	0	min
t_RBC_infusion_duration5	0	0	min
RBC_dose5	0	0	mL
ton_RBC_infusion6	0	0	min
t_RBC_infusion_duration6	0	0	min
RBC_dose6	0	0	mL
ton_RBC_infusion7	0	0	min
t_RBC_infusion_duration7	0	0	min
RBC_dose7	0	0	mL
ton_RBC_infusion8	0	0	min
t_RBC_infusion_duration8	0	0	min
RBC_dose8	0	0	mL
ton_RBC_infusion9	0	0	min
t_RBC_infusion_duration9	0	0	min
RBC_dose9	0	0	mL
ton_RBC_infusion10	0	0	min
t_RBC_infusion_duration10	0	0	min
RBC_dose10	0	0	mL
rbc_infusion_bonus_conc	1.44	1.44		pRBC bags have 44% higher conc than healthy blood.
min_platelet_dose	100	100
ton_platelet_infusion1	0	0	min
t_platelet_infusion_duration1	0	0	min
platelet_dose1	0	0	mL
ton_platelet_infusion2	0	0	min
t_platelet_infusion_duration2	0	0	min
platelet_dose2	0	0	mL
ton_platelet_infusion3	0	0	min
t_platelet_infusion_duration3	0	0	min
platelet_dose3	0	0	mL
ton_platelet_infusion4	0	0	min
t_platelet_infusion_duration4	0	0	min
platelet_dose4	0	0	mL
ton_platelet_infusion5	0	0	min
t_platelet_infusion_duration5	0	0	min
platelet_dose5	0	0	mL
ton_platelet_infusion6	0	0	min
t_platelet_infusion_duration6	0	0	min
platelet_dose6	0	0	mL
ton_platelet_infusion7	0	0	min
t_platelet_infusion_duration7	0	0	min
platelet_dose7	0	0	mL
ton_platelet_infusion8	0	0	min
t_platelet_infusion_duration8	0	0	min
platelet_dose8	0	0	mL
ton_platelet_infusion9	0	0	min
t_platelet_infusion_duration9	0	0	min
platelet_dose9	0	0	mL
ton_platelet_infusion10	0	0	min
t_platelet_infusion_duration10	0	0	min
platelet_dose10	0	0	mL
platelet_infusion_bonus_conc	3.67	3.67		Platelet bags have 367% conc compared to healthy blood.
Section: _infusions_optimizable
Parameter	Pig Value	Human Value	Unit	Notes
plasma_dose_total	0	0
fluid_dose_total	0	0
RBC_dose_total	0	0
Platelet_dose_total	0	0
Section: _blood pressure
Parameter	Pig Value	Human Value	Unit	Notes
k_baseline_BloodPressure	0.001	0.00185606
k_BloodPressure_NO	1e-07	3.59275e-07	L/(umol*min)
v_Lecf	500	500	mL
v_Secf	5000	500	mL
Section: _Blood Volume and Pressure
Parameter	Pig Value	Human Value	Unit	Notes
pressor_scaler	-	10	mmHg/min	Used a patient+fit_scenario to make it slightly stronger than NO
Section: _Coagulation Species
Parameter	Pig Value	Human Value	Unit	Notes
ISS	1	50	1	Injury Severity Score
s_blood_volume	5000	5000	mL
s_blood_pressure	65	65	mmHg
s_RBC	5000000000	5000000000	RBC/mL
s_inactive_coag_factor	100000000	100000000	pg/mL
s_inactive_anti_coag	4000000	4000000	pg/mL
s_active_anti_coag	1000	1000	pg/mL	The starting natural pool should be smaller than that of the inactive form.
s_platelets	3	3	platelets/mL	Starting pool should be on the scale of 150,000,000-450,000,000, but we are taking platelets to be multiplied by 1e-8 (in data as well)
Section: _Trauma
Parameter	Pig Value	Human Value	Unit	Notes
Second_Trauma_ISS_par	15	0		Femur fracture in pigs; No second injury in humans
Third_Trauma_ISS_par	9	0		Liver injury in pigs; No third injury in humans
Section: _activation rates
Parameter	Pig Value	Human Value	Unit	Notes
k_CoagFactorActivation_trauma	1e-07	4.14931e-10	1/(min*mL)
k_InactiveAntiCoag_ActiveCoagFactor	1e-07	2.45362e-11	1/(pg*min)
Section: _rates of return to baseline
Parameter	Pig Value	Human Value	Unit	Notes
k_baseline_InactiveCoagFactor	0.000240676	0.000240676	1/min
k_baseline_InactiveAntiCoag	0.00144406	0.00144406	1/min
k_baseline_ActiveAntiCoag	0.0277259	0.0277259	1/min	From "Yang 2005 and Heeb 1992"
k_baseline_rbc	4.01127e-06	4.01127e-06	1/min	From "D'Alessandro 2010"
k_baseline_platelets	0.000120338	0.000120338	1/min
Section: ._trauma, clotting, and bleeding
Parameter	Pig Value	Human Value	Unit	Notes
recovery_slowness	10000	10000	min^2	Can optionally be varied per patient; Larger values make trauma recovery slower
k_clot	1e-09	1e-09	mL/(pg*platelets*min)
k_clot_RBC	1e-07	5.42972e-08	mL/RBC
k_bleed_trauma	12	12	1
k_bleed_control	0.0005	0.0005
k_bv_control	0.01	0.00257442	1/min	Global fit parameter
k_fibrinolysis	0.001	7.77864e-06
Section: _death and source
Parameter	Pig Value	Human Value	Unit	Notes
d_ActiveCoagFactor	0.693315	0.693315	1/min	From "Ann Thorac Surg 2006;82:2315-2322" and "Arteriosclerosis, Thrombosis, and Vascular Biology. 2005;25:2463"
d_clot	12	6.05316e-06	1/min
k_ActiveCoagFactor_ActiveAntiCoag_enhance	0.001	1.77889	min
k_ActiveCoagFactor_ActiveAntiCoag_collide	0.001	0.0326974	1/(pg*min)
k_platelet_source_enhance	0.001	1247.73
max_iss	75	75		Maximum Injury Severity Score
Section: _Connections to trauma model
Parameter	Pig Value	Human Value	Unit	Notes
k_CoagFactorActivation_IL6	1e-07	5.92939e-12	1/(pg*min)
kmCoag	0.0001	7.70623e-07	1/(min*mL)
xmCoag	1e-05	215.242	pg/mL
knCoag	1	6.92337e-07	1/(min*mL)
xnCoag	1e-09	43517.8	pg/mL
kEPCoag	0.0001	9.29292e-07	1/min
xEPCoag	1e-05	3.8441e+06	pg
Section: Scaled Outputs
Parameter	Pig Value	Human Value	Unit	Notes
s_pig_active_coag_factor	24000	-
Section: _MONOCYTES
Parameter	Pig Value	Human Value	Unit	Notes
k_b_t_ma0	0.001	1.84952e-05	1/(cells*min)
trauma_cell_activation_scale	10	4.39136e-08	1/(min*mL)	Scale this 75/20 to 20 in fits
s_mr	80000	80000	cells/mL	Calculated as average wbc
d_Mo_blood	0.000240676	0.000240676	1/min	Death rate of Mo in the blood, resting and active forms are assumed to have the same death rate; From "Yang 2014"
d_Mr_tis_lung	1.58253e-05	1.58253e-05	1/min	Death rate of RESTING Mo in the tissue and lung, unlike in blood, resting and active have different values; Fom "Principles of Surgical Practice"
d_Ma_tis_lung	6.87646e-05	6.87646e-05	1/min	Death rate of ACTIVE Mo in the tissue and lung, unlike in blood, resting and active have different values
k_mo_source_enhance	0.01	0.01	mL*min
Section: _NEUTROPHILS
Parameter	Pig Value	Human Value	Unit	Notes
k_b_t_na0	0.001	1.89562e-08	1/(cells*min)
s_nr	2500000	2500000	cells/mL	Calculated as average wbc
d_Nu_blood	0.00192541	0.00192541	1/min	Death rate of Nu in the blood, resting and active forms are assumed to have the same death rate; From "Dancey 1976" and "Tak 2013"
d_Nu_tis_lung	0.000240676	0.000240676	1/min	Death rate of Nu in the tissue and lung, unlike in monocyte, resting and active forms are assumed to have the same death rate; From "Tak 2013"
k_nu_source_enhance	0.01	0.01	mL*min
S_EPrL	20160000000	20160000000	cells
S_EPrS	20160000000	20160000000	cells	popgen par -> [1e9, 1e11], softbounds(1e10, 3e10). Base value is taken from lung value above.
d_EP	7.91264e-06	0.00100355	1/min
Section: CELL MIGRATION
Parameter	Pig Value	Human Value	Unit	Notes
k_b_t_ma_L	0.4	0.0180078	1	Percentage of the migrating monocytes that go to the lung, the rest go to splanchnic
k_b_t_na_L	0.4	0.700739	1	Percentage of the migrating neutrophils that go to the lung, the rest go to splanchnic
Section: _Per Patient Variability Pars (for Popgen)
Parameter	Pig Value	Human Value	Unit	Notes
alpha_damp_sens	1	1	1
alpha_tnf_production	1	1	1
alpha_1_production	1	1	1
alpha_6_production	1	1	1
alpha_10_production	1	1	1
Section: _DAMPS
Parameter	Pig Value	Human Value	Unit	Notes
damp_load	0.001	0.000779328	pg
kEPdamp	1	7.99501e-06	1/min
xEPdamp	78049.8	1673.18	pg
xdampEP	100	25951696100
Section: _TNF
Parameter	Pig Value	Human Value	Unit	Notes
ktnfm	10000000	0.0480844	pg/(cells*min)
ktnfn	10000000	0.00276798
d_tnf	0.0407734	0.0407734	1/min	From "Giannoudis 2004"
kmtnf	10	6.20034e-07	1/(min*mL)
kntnf	0.0001	6.83016e-07
kEPtnf	1e-07	1.96392e-07
xmtnf	10	612.935	pg/mL
xntnf	10	286045
xEPtnf	20	524593
xtnfEP	1e-05	1103974410	cells
xtnfn	1	930355
xtnfm	1	1.15029e+06
Section: _IL-1
Parameter	Pig Value	Human Value	Unit	Notes
k1m	100000	0.0473731	pg/(cells*min)
k1n	100000	0.00123616
k1EP	100000	1.1553e-06
d_1	0.115525	0.115525	1/min	From "Giannoudis 2004"
km1	100	6.9735e-07	1/(min*mL)
kn1	0.0001	1.06577e-06
kEP1	1e-07	9.20252e-07
x1n	1	8.75855e+06	cells/mL
x1m	1	160245
x1EP	2	595436220
xm1	0.1	421.036	pg/mL
xn1	0.1	105764
xEP1	1e-05	162740424
k6m	0.01	0.165445	pg/(cells*min)
k6n	0.01	0.000462749
k6EP	5e-07	6.8151e-09
d_6	0.00288811	0.00288811	1/min
km6	1e-14	4.11077e-15	mL/pg
kn6	1e-14	1.01714e-14
kEP6	1e-10	1.34564e-05
xEP6	500	380580	pg
xm6	1	8.34999e-22	1
xn6	1	1.19882e-21
x6EP	1	1443517340	cells
s_10	10	10	pg/mL
k10m	1000	398.264	pg/(cells*min)
k10n	1000	45.9023
k10EP	1000	6.34375e-08
km10	1e-06	4.95565e-06	mL/pg
kn10	1e-06	1.11249e-06
kEP10	1e-06	9.59835e-08
k_Baseline_IL10	0.00385082	0.00385082		The IL-10 decay rate from "Fuchs 1996"
xep10	1e-14	0.0109994	1	Set based on "[il10*bv + avg(il10L, il10S)*avg(lung_vol, tissue_vol)]^2", if that is 1e14, use 1e-14.
xm10	2.5e-07	0.00671715	1	Similarly to xep10, xm10 and xn10 should be based just on "avg(il10, il10L, il10S)^2"
xn10	2.5e-07	0.00482137	1	Similarly to xep10, xm10 and xn10 should be based just on "avg(il10, il10L, il10S)^2"
kape	0	0
load	0	0
load2	0	0
d_pe	2.307	2.307	1/min
lps_dose	0	0
tapeoff	0	0
tapeon	0	0
del	1	1
ts	0	0
del2	0.1	0.1
ts2	0	0
Section: _NO AND PRECURSORS
Parameter	Pig Value	Human Value	Unit	Notes
kinosm	1	7.70223
kinosn	1	12.0051
kiNOSEP	1	24.8981
xinos10	1	0.790771	pg/mL
xinosno	1	0.266916
xenospe	25	25
d_enos	1.03343e-05	1.03343e-05	1/min	Enos and inos decay rates are fit, and use the heuristic that the inos value is greater than the enos value
d_iNOS	1.007e-05	1.007e-05	1/min	Enos and inos decay rates are fit, and use the heuristic that the inos value is greater than the enos value
d_NO	0.00206294	0.00206294	1/min	From "Clin Exp Pharm Physiol 2004 31:591, Himeno 2004 (5.6 hrs), or Kelm 1999 (NO: 0.05-1 s; Nitrite: 110 s; Nitrate: 5-8 hr)"
source_enos	0.001	0.001
k_NO_iNOS	0.1	62.4775	1/min
k_NO_eNOS	0.1	10.7289
k_NO_Ma	0.1	3.20838
k_NO_Na	0.1	5.71708e-06
k_NO_EP	0.1	7.52642e-06
Section: VENTILATION
Parameter	Pig Value	Human Value	Unit	Notes
ton_vents	-	0		Marks the time the vents turn on; only plays a role if vent_switch
t_vents_off	0	0		Should be set in patient scenario if they were on vents
O2Sat0	98	98	1
vent_par1	2500000	2500000	cells
vent_par2	1e-05	50	1
vent_par2	0.0001	-
Section: StO2
Parameter	Pig Value	Human Value	Unit	Notes
k_stO2_bv	0.00075	0.00075
k_vent	0.001	0.001
k_stO2_EPaL	1e-07	1e-07
k_stO2_EPaL_vent	5	5
stO20	98	98
t_vents_on	t_initial	0		Zero by default in humans, t_initial for pigs
Section: Method and Settings
Parameter	Pig Value	Human Value	Unit	Notes
t_initial	-21	-21	min	popgen par
t_final	7200	7200	min
Section: CLINICAL OUTPUTS
Parameter	Pig Value	Human Value	Unit	Notes
k_damage_il6	1.25	1.25	1/min	popgen par
x_damage_il6	90	90
IL6_damage_threshold	10	10
use_blood_il6_only	1	-		Set to 1 if you want to use blood il6 only in the damage calculation
k_Damage_O2Sat	2.5	2.5		popgen par
O2Sat_Damage_threshold	93	93
max_o2sat	98	98		While technically possible to achieve o2sat
k_damage_bp	2.5	2.5		popgen par
x_damage_bp	37	37
bp_damage_threshold	70	70
k_damage_trauma	3.75	3.75	1/min	popgen par
damage_death_threshold	-	276.53		Tuned and then locked via PROMMTT data
Section: _unit conversions
Parameter	Pig Value	Human Value	Unit	Notes
mL_min	0	0		Used in fluid infusions "else(0)" case
pg_per_min_per_mL_per_cells	1	1	pg/(min*mL*cells)	Used in IL6 consumption to move from activation formulation
one_per_mL	1	1	1/mL	Used in mo/nu consumption of il10
pg_per_cells_per_min	1	1	pg/(cells*min)	Used in general consumption of il10
unit_mL	1	1	mL	Used in trauma activation of EPs, to change units without changing value of rates used for Mo and Nu.
one_per_min	0	0	1/min	Used in the urination event
activecoagfactor_portion_of_clot_converter	1	1	pg/mL	Used to give active_coag_factor correct units
platelets_portion_of_clot_converter	1	1	platelets/mL	Used to give platelets correct units
Section: _unit conversions
Parameter	Pig Value	Human Value	Unit	Notes
guiscaleil10	5000	5000
guiscaleil6	20000	20000
guiscaletnf	18000	18000
guiscaleil1	100	100
GuiScaleDamage	0	0
